# Supplementary material for: Selection of Conditions in PVB Polymer Dissolution Process for Laminated Glass Recycling Applications
Source: Polymers (Basel). 2022 Nov 24;14(23):5119. doi: 10.3390/polym14235119 (PMC9737715; doi:10.3390/polym14235119)
Supplement: Supplementary file 1 [file polymers-14-05119-s001.zip]

Archive with 1 entries (1 files):
- polymers-2045213-supplementary.pdf
